# Supplementary material for: SARS-CoV-2 antibodies recognize 23 distinct epitopic sites on the receptor binding domain
Source: Commun Biol. 2023 Sep 19;6:953. doi: 10.1038/s42003-023-05332-w (PMC10509263; doi:10.1038/s42003-023-05332-w)
Supplement: Supplementary file 4 — Supplementary Data 1 [file 42003_2023_5332_MOESM4_ESM.csv]

Antibody	PDB	Epitope Chain	Paratope Chains	R/S	X/E	Resol	BSA(�2)-H	BSA(�2)-L	BSA(�2)-H+L	Epitope Sites-H	Epitope Sites-L	Related Structures	Variants	Mutations (RBD)	Remarks
002-S21F2	7u0p	B	D,I	S	E	3.76	435	249	684	(1,2,10,11,21)	(1,2)	7u0l;7u0p	WT
10D12-ab1	7e3c	A	B,C	R	X	4.2	721	459	1180	(8,9,13,16,18,19,20)	(7,8,11,12,20,21,22)	7e3c	WT
13G9	7e3k	A	D,E	S	E	3.9	449	235	684	(13,16,18,19,20)	(16,17,18,19)	7e3k	WT
16L9	7wop	A	B,L	R	E	3.51	374	765	1139	(7,8,12,20,21,22)	(8,9,13,16,18,19,20)	7wop;7woq;7wor;7wos;7wou;7wov;7wow	Omicron(BA.1,BA.2)	K417N;Q493R;G496S;N501Y;Y505H
2B04	7k9i	A	H,L	R	E	3.3	585	88	673	(11,12,13,17,18,19,20,21)	(-1)	7k9i	WT
2B11	7e5y	A	B,C	R	X	3.59	231	765	996	(7,12,13,18,21,22)	(7,8,9,13,16,18,19,20)	7e5y	WT
2H04	7k9k	A	H,L	R	E	3.14	500	323	823	(2,10,11,12,22)	(1,2,3,10)	7k9k	WT
2H2	7dk4	A	H,L	S	E	3.8	608	654	1262	(11,12,13,17,18,19,20)	(7,8,12,13,16,18,19,20,21,22)	7dk5;7dk6;7dk7;7dk4	WT
32C7-Fab30	7eng	B	H,L	S	E	3.59	522	385	907	(2,10,11,12,21,22)	(2,3,12,14)	7enf;7eng	WT
35B5	7e9p	B	H,L	S	E	3.69	977	26	1003	(1,2,3,11,12,14,15,17,19,20)	(-1)	7e9p;7f46;7e9n;7wly;7wlz	WT
3C1	7dd2	C	A,B	S	E	5.6	420	766	1186	(7,8,21,22)	(4,5,6,7,10,22)	7dd2;7dcc;7dd8;7dcx	WT
47D11	7akd	B	H,L	S	E	4	665	228	893	(1,2,4)	(-1)	7akd;7akj	WT
54042-4	7t01	A	H,L	R	E	2.69	379	230	609	(10,11,12,21)	(11,21)	7t01	WT
553-15	7wo5	A	G,F	S	E	3.45	501	361	862	(4,5,6,7,8)	(4,5,6)	7wo4;7wo5;7wo7	WT
553-49	7wog	C	A,B	R	E	4.06	690	456	1146	(1,2,3,14,23)	(3,13,14,15)	7wog	WT
553-60	7woc	C	A,B	R	E	3.35	595	101	696	(3,11,12,15,17,18,19,20)	(-1)	7woa;7wob;7woc	WT
6D6	7ean	A	H,L	R	X	1.91	571	467	1038	(3,14,15)	(3,9,13,14,23)	7ean	WT
6M6	7wk0	C	A,B	R	E	3.32	1086	84	1170	(1,2,3,11,12,14,15,17,19,20)	(2,11,12)	7wjy;7wjz;7wk0	Omicron	G339D
7D6	7eam	A	H,L	R	X	1.4	623	221	844	(2,3,14,15)	(3,14,23)	7eam	WT
7F0X	7f0x	A	B,C	R	X	2.8	388	220	608	(13,16,18,19)	(16,18)	7f0x_b	WT
7F12	7f12	A	B,C	R	X	3.15	400	214	614	(13,16,18,19)	(16,18)	7f12_b	WT
7F15	7f15	A	B,C	R	X	2.65	367	222	589	(13,16,18,19)	(16,17,18)	7f15_b	WT
8D3	7w9e	C	D,E	S	E	3.1	453	189	642	(13,16,18,19)	(16,18)	7w9e;7w9f	Delta	T478K
910-30	7ks9	B	H,L	S	E	4.75	698	472	1170	(8,9,13,16,18,19,20)	(7,8,12,20,21,22)	7ks9	WT
A19-46-1	7tca	B	H,L	S	E	3.85	189	512	701	(2,3,12,15,19,20)	(11,12,15,17,19,20)	7tc9;7tca;7tcc;7u0d	WT
A19-61-1	7tb8	A	H,L	S	E	2.83	472	327	799	(8,9,13,16,18,19,20)	(16,17,18,19)	7tb8	WT
A23-58-1	7lrs	C	D,E	R	E	3.89	436	165	601	(8,13,16,18,19,20)	(16,18)	7lrs;7lrt	WT
A34-2	7f3q	A	H,L	R	E	3.3	537	327	864	(7,8,9,13)	(5,6,7,8,9)	7f3q	WT
A5-10	7f3q	A	C,B	R	E	3.3	433	297	730	(2,10,11,12,22)	(10,11,21)	7f3q	WT
A8-1	7f7h	E	A,B	R	X	3.19	777	597	1374	(8,9,12,13,16,17,18,19,20)	(7,8,20,21,22)	7f7h	WT
Ab-3467	7msq	A	H,L	R	X	2.29	651	98	749	(4,5,6,7,22)	(7,8)	7msq	WT
Ab-510A5	7ws4	A	H,I	S	E	3.7	465	0	465	(7,11,19,20,21,22)	(-1)	7ws4	Omicron	G446S;Q493R;G496S;Q498R;N501Y;Y505H
Ab-58G6	7e3l	A	D,E	S	E	3.6	478	222	700	(9,13,16,18,19,20)	(16,17,18,19)	7e3l	WT
ab1	7mjk	A	D,E	S	E	2.73	813	260	1073	(8,9,12,13,16,18,19,20)	(7,20,21,22)	7mjj;7mjk;7mjl	WT
Ab159	7x8y	A	H,L	R	E	4.1	431	158	589	(16,17,18,19)	(17,18)	7x8y	WT
Ab188	7x8z	A	H,L	R	E	4.1	701	225	926	(8,11,13,16,17,18,19,20,21)	(16,18)	7x8z	WT
Ab326	7x90	G	E,F	R	E	4.2	688	292	980	(3,11,12,13,15,17,19,20)	(11,17,18,19,21)	7x90	WT
Ab354	7x8w	A	H,L	R	E	3.1	624	152	776	(11,12,13,17,18,19,20)	(17,18)	7x8w	WT
ab4	7.00E+39	A	B,C	R	E	3.7	261	422	683	(13,16,17,18,19)	(16,17,18,19)	7.00E+39	WT
Ab445	7x92	A	H,L	R	E	4.1	586	456	1042	(7,11,13,17,18,19,20,21,22)	(7,8,9,12,13,18,19,22)	7x92	WT
Ab496	7x91	A	H,L	R	E	4.3	671	313	984	(11,12,13,17,18,19,20)	(16,17,18,19)	7x91	WT
ab5	7e3b	A	B,C	R	E	4.2	891	169	1060	(2,3,10,11,12,14,15,17,19,22)	(-1)	7e3b	WT
ADG-20	7u2d	A	H,L	R	X	2.76	535	535	1070	(7,21,22)	(10,21,22)	7u2d	WT
ADI-55688	7u2e	A	H,L	R	X	2.85	506	506	1012	(7,8,21,22)	(10,21,22)	7u2e	WT
ADI-62113	7t7b	A	H,L	R	X	2.59	708	608	1316	(4,5,6,7,8,9)	(7,8)	7t7b	WT
Asarnow-3D11	7m7b	A	H,L	R	E	2.95	384	457	841	(4,5,6)	(4,5,6,7,8)	7m7b;7kqe	WT
Asarnow-5A6	7kqb	A	H,L	S	E	2.42	697	297	994	(11,13,15,17,18,19,20)	(11,17,18,19)	7kqb;7m71	WT
AZ090	8dad	B	H,L	R	E	3.85	619	268	887	(9,12,13,16,17,18,19,20)	(16,17,18,19)	8dad	WT
AZD-1061	7l7e	G	E,F	R	X	3	412	338	750	(2,10,11,12,21)	(11,12,17,19,20)	7l7e	WT
AZD-8895	7l7d	E	H,L	R	X	2.5	444	223	667	(13,16,18,19,20)	(16,17,18,19)	7l7d	WT
B1-182-1	7mlz	A	H,L	R	E	3.71	545	266	811	(8,13,16,18,19,20)	(16,17,18,19)	7mlz;7mm0	WT
B38	7bz5	A	H,L	R	X	1.84	736	486	1222	(8,9,13,16,18,19,20)	(7,8,12,20,21,22)	7bz5	WT
Bamlanivimab	7kmg	C	A,B	R	X	2.16	616	278	894	(3,11,12,13,15,17,18,19,20)	(17,18,19)	7kmg;7l3n	WT
BD-236	7chb	R	H,L	R	X	2.4	735	411	1146	(8,9,12,13,16,18,19,20)	(7,8,12,20,21,22)	7chb;7che	WT
BD-368-2	7chc	R	A,B	R	X	2.71	591	135	726	(2,11,12,15,17,18,19,20)	(-1)	7chc;7chf;7che;7chh;7e8c;7e8f	WT
BD-503	7ejy	R	H,L	R	X	2.7	689	481	1170	(8,9,13,16,17,18,19,20)	(7,8,11,12,13,20,21,22)	7ejy;7ek0;7ejz;7f6y;7f6z	WT
BD-508	7.00E+86	C	A,B	R	X	2.9	789	424	1213	(8,9,13,16,17,18,19,20)	(7,8,12,20,21,22)	7.00E+86	WT
BD-515	7.00E+88	C	A,B	R	X	3.14	688	250	938	(8,9,13,16,18,19)	(7,8,12,18,21,22)	7.00E+88	WT
BD-604	7ch4	R	H,L	R	X	3.15	787	362	1149	(7,8,9,12,13,16,18,19,20)	(7,8,12,20,21,22)	7ch4;7chf;7e8c;7e8f	WT
BD-623	7e7y	R	A,B	R	X	2.41	474	181	655	(13,16,17,18,19)	(16,17,18)	7e7y	WT
BD-629	7ch5	R	H,L	R	X	2.7	881	176	1057	(7,8,9,12,13,16,18,19,20)	(7,21,22)	7ch5;7chc	WT
BD-667	7ey4	R	H,L	R	E	3.69	868	340	1208	(2,3,11,12,14,15,17,19,20)	(1,2,3,11,12)	7ey4	Beta	E484K
BD-744	7ey0	R	H,L	R	E	3.2	742	344	1086	(8,9,12,13,16,18,19,20)	(7,20,21,22)	7ey0	Beta	K417N
BD-771	7ey5	A	H,L	R	E	3.4	597	273	870	(8,9,11,13,16,17,18,19,20,21)	(16,17,18)	7ey5	Beta	K417N;E484K;N501Y
BD-804	7eya	R	H,L	R	E	3.77	453	641	1094	(2,10,11,12,21)	(2,3,11,12,15,17,19,20)	7eya	WT
BD-812	7ezv	A	H,L	R	E	3.3	600	186	786	(2,10,11,12,21,22)	(11,21)	7ezv	WT
BD-813	7ey0	R	A,B	R	E	3.2	884	37	921	(1,2,3,11,12,14,15,17,19,20)	(-1)	7ey0	Beta	E484K
BD-821	7ey5	A	B,C	R	E	3.4	444	157	601	(2,10,11,21)	(11,21)	7ey5	WT
BD-836	7ezv	A	M,N	R	E	3.3	559	262	821	(8,13,16,18,19,20,22)	(16,17,18,19)	7ezv	Beta	K417N
BD23	7byr	B	H,L	S	E	3.84	735	30	765	(11,12,15,17,18,19,20,21,22)	(-1)	7byr	WT
BD55-1239	7wrl	R	A,B	R	E	3.51	563	204	767	(4,5,6,7,8,22)	(7,21,22)	7wrl	Omicron(BA.2.12.1,BA.4,BA.5)	S375F
BD55-1403	7y0c	R	A,B	R	X	2.94	701	550	1251	(1,2,4)	(1,2)	7y0c	Omicron	G339D
BD55-3152	7wr8	R	A,B	R	E	3.5	489	444	933	(2,4,5,10,22)	(1,2,3,10,11,12)	7wr8	Omicron(B.1.1.529)	S371L;S375F;N440K
BD55-3546	7wry	R	H,L	R	E	3.28	533	272	805	(2,10,11,12,21,22)	(1,2,3,10)	7wry	Delta
BD55-4637	7wrj	R	A,B	R	E	4.08	804	287	1091	(4,5,7,10,21,22)	(7,21,22)	7wrj	Omicron(B.1.1.529)	S373P;S375F;N440K;N501Y
BD55-5514	7y0w	R	A,B	R	E	3.42	671	221	892	(4,5,7,21,22)	(4,10,11,21,22)	7y0w	Omicron(BA.1)	Q498R;N501Y;Y505H
BD55-5549	7y0v	R	H,L	R	X	2.48	630	630	1260	(2,4,10,22)	(1,2,10,11,12,22)	7y0v	Omicron(BA.1)	S371L;N440K
BD55-5840	7wrz	R	H,L	R	E	3.26	469	436	905	(2,10,11,12,21,22)	(1,2,3,10,22)	7wrz;7x6a;7y0w	Omicron(BA.1,BA.2)	N440K
Beta-22	7prz	E	H,L	R	X	3.2	780	134	914	(7,9,12,13,16,18,19,20,21,22)	(7,8,9)	7prz	Beta	N501Y
Beta-24	7ps0	A	B,C	R	X	2.92	462	341	803	(11,20,21,22)	(11,13,18,19,20,21)	7ps0	Beta	N501Y
Beta-26	7q9j	A	H,L	S	E	4	407	54	461	(12,15,17,18,19)	(-1)	7q9j	Beta	E484K
Beta-27	7ps1	E	A,B	R	X	2.4	752	247	999	(8,9,12,13,16,18,19,20)	(7,20,21,22)	7ps1	Beta	K417N
Beta-29	7ps2	G	A,B	R	X	2.99	755	113	868	(7,9,11,12,13,16,18,19,20,21,22)	(7,8,9)	7ps2	Beta	N501Y
Beta-32	7q9k	B	D,E	S	E	4.5	546	14	560	(4,7,21,22)	(-1)	7ps3;7q9k	Beta	N501Y
Beta-38	7ps4	A	B,C	R	X	1.94	522	195	717	(3,11,12,15,16,17,19,20)	(11,17,18)	7ps4	Beta	E484K
Beta-40	7ps7	R	H,L	R	X	3.9	415	133	548	(11,20,21,22)	(11,20,21)	7ps7	Beta	N501Y
Beta-44	7ps6	E	H,L	R	X	2.26	507	60	567	(10,11,20,21,22)	(11,21)	7ps6	Beta	N501Y
Beta-47	7ps5	E	H,L	R	X	3.14	585	264	849	(8,9,12,13,16,18,19,20,22)	(16,17,18,19)	7ps5	WT
Beta-49	7q6e	A	H,L	S	E	2.7	718	257	975	(0,1)	(1,2)	7q6e;7q0g	WT
Beta-50	7q9f	A	H,L	S	E	3.6	754	225	979	(0,1)	(-1)	7q9f;7q0h	WT
Beta-53	7ps2	G	H,L	R	X	2.99	575	467	1042	(1,2,4,10,22)	(2,10,11,12,21,22)	7ps2;7q9m	WT
Beta-54	7ps6	E	C,D	R	X	2.26	482	177	659	(16,17,18,19)	(17,18)	7ps6;7q0h	Beta&Omicron	E484K
Beta-55	7qnw	E	A,B	R	X	2.4	620	42	662	(7,10,11,21,22)	(11,21)	7qnw;7qnx	Omicron	N440K;Q498R;N501Y;Y505H
Beta-6	7pry	E	H,L	R	X	3.1	500	142	642	(11,20,21,22)	(11,17,18,21)	7pry;7q9m	Beta	N501Y
BG1-22	7m6f	A	H,L	S	E	3.9	436	0	436	(8,9,11,13,16,18,20)	(7,21,22)	7m6f	WT
BG1-24	7m6i	A	M,N	S	E	4	637	152	789	(3,11,12,15,16,17,18,19,20)	(17,18)	7m6i	WT
BG10-19	7m6e	A	H,L	S	E	3.3	874	131	1005	(1,2,4,10,11,12,22)	(10,11,21)	7m6e	WT
BG4-25	7m6d	C	H,L	R	X	3.1	875	248	1123	(7,8,9,12,13,16,18,19,20)	(7,12,20,21,22)	7m6d	WT
BG7-15	7m6g	C	H,L	S	E	3.7	498	258	756	(10,11,12,19,20)	(10,11,21,22)	7m6g	WT
BG7-20	7m6h	A	E,G	S	E	4	1014	166	1180	(8,11,12,13,15,16,17,18,19,20,21,22)	(16,18)	7m6h	WT
C002	7k8s	A	H,L	S	E	3.4	740	193	933	(11,12,13,15,17,18,19,20)	(17,18,19)	7k8s;7k8t;7k8u;7k8o	WT
C022	7rku	A	F,G	R	X	3.2	552	704	1256	(2,3,13,14,15,23)	(4,5,6,8,9)	7rku [pdb]	WT
C032	7r8m	B	H,L	S	E	3.4	613	270	883	(2,10,11,12,21,22)	(1,2,10)	7n3e;7r8m	WT
C051	7r8n	A	H,L	S	E	3.55	796	131	927	(8,11,12,13,17,18,19,20,21)	(17,18)	7r8n	WT
C098	7n3i	C	H,L	R	X	2.03	757	388	1145	(8,9,12,13,16,18,19,20)	(7,8,12,20,21,22)	7n3g;7n3i	WT
C099	7r8l	E	H,L	R	X	2.6	747	404	1151	(8,9,12,13,16,18,19,20)	(7,8,12,20,21,22)	7n3h;7r8l	WT
C102	7k8m	E	A,B	R	X	3.2	807	262	1069	(7,8,9,12,13,16,18,19,20)	(7,12,20,21,22)	7k8m;7k8n	WT
C105	6xcm	C	H,L	S	E	3.42	678	265	943	(7,8,9,12,13,16,18,22)	(7,20,21,22)	6xca;6xcm;6xcn	WT
C110	7k8v	A	H,L	S	E	3.8	273	358	631	(3,11,12,19,20,21)	(2,10,11,21,22)	7k8p;7k8v	WT
C118	7rkv	A	E,F	S	E	3.45	726	308	1034	(4,5,6,8,9)	(5,7,8,22)	7rkv	WT
C119	7k8w	A	H,L	S	E	3.6	508	293	801	(7,11,20,21,22)	(11,12,17,19,20)	7k8w	WT
C121	7k8x	A	E,G	S	E	3.9	680	59	739	(11,12,13,17,18,19,20,21)	(-1)	7k8x;7k8y;7k8q	WT
C135	7k8z	A	H,L	S	E	3.5	310	188	498	(2,10,11,21)	(2,10,12)	7k8r;7k8z	WT
C144	7k90	A	M,N	S	E	3.24	715	92	807	(8,11,12,13,15,17,18,19,20,21)	(-1)	7k90	WT
C1A-B12	7kfw	A	H,L	R	X	2.79	781	372	1153	(7,8,9,12,13,16,18,19,20)	(7,8,12,20,21,22)	7kfw	WT
C1A-B3	7kfv	A	H,L	R	X	2.1	845	387	1232	(7,8,9,11,12,13,16,17,18,19,20)	(7,8,11,12,20,21,22)	7kfv	WT
C1A-C2	7kfx	A	H,L	R	X	2.23	827	356	1183	(7,8,9,12,13,16,17,18,19,20)	(7,8,12,20,21,22)	7kfx	WT
C1A-F10	7kfy	A	H,L	R	X	2.16	792	362	1154	(7,8,9,12,13,16,17,18,19,20)	(7,8,12,20,21,22)	7kfy	WT
C1C-A3	7sn3	A	D,E	S	E	3.1	549	320	869	(4,5,6)	(4,5,10,22)	7sn1;7sn2;7sn3	WT
C548	7r8o	A	P,O	S	E	3.5	547	432	979	(11,12,15,17,19,20,21)	(11,12,13,17,18,19,20,21)	7r8o	WT
CA521	7.00E+23	A	B,C	R	E	3.3	698	43	741	(11,12,13,16,17,18,19,20)	(-1)	7.00E+23	WT
CB6	7c01	A	H,L	R	X	2.88	732	355	1087	(7,8,9,12,13,16,18,19,20)	(7,12,20,21,22)	7c01	WT
CC12-1	6xc3	C	A,B	R	X	2.7	587	753	1340	(7,8,12,20,21,22)	(8,9,12,13,16,18,19,20)	6xc2;6xc3	WT
CC12-3	6xc4	A	H,L	R	X	2.34	721	164	885	(8,9,12,13,16,18,19,20)	(7,20,21,22)	6xc4;6xc7	WT
CoV11	7urq	A	H,L	R	X	2.05	807	588	1395	(8,9,12,13,16,18,19,20)	(7,11,12,20,21,22)	7urq;7urs	WT
COV2-2130	8d8q	A	H,L	R	E	4.2	454	278	732	(2,10,11,12,21)	(11,12,15,17,19,20)	8d8q;8d8r	WT
COV2-2196	8d8r	A	H,L	R	E	4.1	459	226	685	(8,12,13,16,18,19,20)	(16,17,18)	8d8q;8d8r	WT
COVA1-16	7lq7	A	P,Q	R	X	3.4	660	584	1244	(4,5,6,7,8,9,13)	(7,8,22)	7lq7	WT
COVA2-04	7jmo	A	H,L	R	X	2.36	843	355	1198	(8,9,11,12,13,16,18,19,20)	(7,12,20,21,22)	7jmo	WT
COVA2-39	7jmp	A	H,L	R	X	1.71	562	130	692	(11,13,16,17,18,19,20,21)	(16,18)	7jmp	WT
COVOX-150	7bei	E	H,L	R	X	2.3	756	503	1259	(8,9,12,13,16,18,19,20)	(7,8,11,12,20,21,22)	7bei;7nd5	WT
COVOX-158	7bej	E	H,L	R	X	2.42	676	460	1136	(8,9,12,13,16,18,19)	(7,8,12,20,21,22)	7bej;7bek	WT
COVOX-222	7nx8	E	A,B	R	X	1.95	699	393	1092	(8,9,12,13,16,18,19,20)	(7,12,20,21,22)	7nx6;7nx7;7nx8;7nx9;7nxa;7nxb;7or9	Omicron	K417T
COVOX-253	7ben	E	H,L	R	X	2.5	527	177	704	(8,9,12,13,16,18,19,20)	(16,18,19)	7ben;7ora	WT
COVOX-269	7bem	E	H,L	R	X	2.52	819	477	1296	(8,9,12,13,16,18,19,20)	(7,8,12,20,21,22)	7bem;7neg;7neh	WT
COVOX-278	7or9	E	H,L	R	X	2.34	414	478	892	(2,3,11,12,15,17,19,20)	(2,10,11,12,21)	7or9	WT
COVOX-316	7beh	E	H,L	R	X	2.3	618	166	784	(11,12,13,17,18,19,20)	(17,18)	7beh;7nd7	WT
COVOX-384	7bep	E	A,B	R	X	2.61	478	174	652	(11,12,13,15,17,18,19,20)	(17,18)	7bep;7nd8	WT
COVOX-40	7nd6	B	H,L	S	E	7.3	669	507	1176	(8,9,12,13,16,18,19,20)	(7,8,11,12,20,21,22)	7nd6	WT
COVOX-45	7bel	R	H,L	R	X	2.53	396	405	801	(13,17,18,19,20)	(7,8,9,12,13,21,22)	7bel;7ora;7orb	WT
COVOX-58	7qny	E	A,B	R	X	2.84	983	70	1053	(1,2,3,11,12,14,15,17,19,20)	(2,11,12)	7qny	WT
COVOX-75	7ben	E	A,B	R	X	2.5	462	324	786	(11,12,17,19,20)	(10,11,12)	7beo;7ben;7orb	WT
COVOX-88	7bel	R	A,B	R	X	2.53	756	384	1140	(3,9,14,23)	(3,14,15)	7bel;7nd4	WT
CR3014-C8	7kzb	C	H,L	R	X	2.83	260	496	756	(5,6,9)	(4,5,6,7)	7kzb	WT
CR3022	6w41	C	H,L	R	X	3.08	593	436	1029	(4,5,6)	(6,9,23)	6w41;6w7y;6yla;6ym0;6xc3;6xc7;6zh9;6zlr;7a5r;7a5s;7jn5;7lop;7m6d;7r8l	WT
CR3022-B6	7kzb	C	A,B	R	X	2.83	213	454	667	(17,18,19)	(7,8,9,13,16,18,19,20)	7kza;7kzb	WT
CV05-163	7lop	A	H,L	R	X	2.25	464	472	936	(11,12,15,17,19,20)	(11,13,17,18,19,20,21)	7lop	WT
CV07-250	6xkq	A	H,L	R	X	2.55	394	539	933	(13,16,18,19)	(7,11,12,13,17,18,19,20,21,22)	6xkq	WT
CV07-270	6xkp	A	H,L	R	X	2.72	719	107	826	(2,3,10,11,12,15,17,19,20)	(11,17)	6xkp	WT
CV2-1169	7qez	A	H,L	R	X	2.89	575	161	736	(8,13,16,18,19,20)	(16,18,19)	7qez	WT
CV2-2325	7qf0	A	H,L	R	X	2.3	822	579	1401	(8,9,12,13,16,17,18,19,20)	(7,8,12,20,21,22)	7qf0	WT
CV2-6264	7qf1	A	B,C	R	X	2.8	331	563	894	(16,17,18,19)	(13,16,17,18,19,20)	7qf1	WT
CV2-75	7m3i	C	A,B	R	X	2.8	535	382	917	(4,5,6,7,10,22)	(4,5,6)	7m3i	WT
CV30	6xe1	E	H,L	R	X	2.75	790	247	1037	(8,9,12,13,16,18,19,20)	(7,12,20,21,22)	6xe1	WT
CV38-142	7lm8	A	M,N	R	X	1.94	588	164	752	(2,4,10,11,12,22)	(10,11)	7lm8;7lm9	WT
CV503	7lq7	A	H,L	R	X	3.4	524	316	840	(8,13,16,17,18,19,20)	(16,17,18,19)	7lq7	WT
D27	7vyr	R	H,L	R	X	2.2	501	572	1073	(7,10,12,20,21,22)	(4,5,7,21,22)	7vyr	WT
D29	8dw9	A	H,L	R	X	4	511	228	739	(1,2,10,11,22)	(-1)	8dw9	WT
DH1041	7laa	A	H,L	S	E	3.42	632	89	721	(11,12,15,17,18,19,20)	(-1)	7laa	WT
DH1042	7the	A	B,C	R	E	3.79	804	185	989	(3,11,12,13,15,17,18,19,20)	(17,18)	7the;7tht	WT
DH1043	7ljr	A	S,T	S	E	3.66	758	340	1098	(3,11,12,13,15,17,18,19,20)	(16,17,18,19)	7ljr	WT
DH1047	7ld1	B	H,L	S	E	3.4	560	247	807	(4,5,6,7,21,22)	(7,8,21,22)	7ld1;7sg4	WT
EY6A	6zcz	E	H,L	R	X	2.65	582	491	1073	(4,5,6,23)	(5,6,8,9)	6zcz;6zdg;6zdh;6zer;6zfo;7nx6;7nx7;7nx8;7nx9;7nxa;7nxb	WT
Fab-15033	7klg	A	H,L	R	X	3.2	416	657	1073	(12,13,17,18,19,20)	(7,8,9,13,16,18,19,22)	7klg	WT
Fab-15033-7	7klh	A	H,L	R	X	3	416	620	1036	(12,13,17,18,19,20)	(7,8,9,13,16,18,19,22)	7kxj;7kxk;7kml;7klg;7kmk;7klh	WT
Fab-298	7k9z	E	A,B	R	X	2.95	278	405	683	(16,18)	(13,16,17,18,19,20)	7k9z	WT
Fab-52	7k9z	E	H,L	R	X	2.95	634	275	909	(2,3,11,12,15,17,19,20)	(3,14,15)	7k9z	WT
Fab06	7wph	A	E,D	R	X	2.89	638	638	1276	(2,10,11,12)	(2,10,11,21,22)	7wph	WT
Fab1-57	7ls9	A	H,L	S	E	3.42	564	240	804	(2,3,11,12,15,17,19,20)	(11,17,20,21)	7ls9	WT
Fab14	7xxl	B	A,C	R	E	7.3	272	48	320	(17,18)	(-1)	7wpv;7xxl	WT
Fab2-15	7l5b	A	H,L	R	X	3.18	703	196	899	(11,12,13,17,18,19,20,21)	(16,17,18)	7l5b;7l57	WT
Fab2-36	7n5h	A	H,L	S	E	3.24	753	137	890	(4,5,6,8,9,13)	(7,8)	7n5h	WT
Fab2-4	6xey	A	H,L	S	E	3.25	710	141	851	(11,12,13,17,18,19,20,21)	(17,18)	6xey	WT
Fab2-43	7l56	A	H,L	S	E	3.6	661	154	815	(11,12,13,17,18,19,20)	(17,18)	7l56	WT
Fab2-7	7lss	B	H,L	S	E	3.72	462	346	808	(2,10,11,12,21)	(10,11,21,22)	7lss	WT
FD-11A	7pqz	E	A,B	R	X	3.2	553	135	688	(2,10,11,12,22)	(10,11,21)	7pqz	WT
FD-5D	7pr0	A	C,B	R	X	2.92	724	228	952	(2,3,11,12)	(2,10,11)	7pr0	WT
FD20	7cyv	B	H,L	R	X	3.13	548	548	1096	(3,14)	(9,13,14,23)	7cyv	WT
FI-3A	7q0g	E	H,L	R	X	1.82	736	171	907	(8,9,13,16,18,19,20)	(7,21,22)	7q0g;7pqy;7pqz;7q0a	Beta	K417N
G32R7	7n64	B	H,L	S	E	4.2	1112	20	1132	(1,2,3,10,11,12,14,15,17,19,20,22)	(-1)	7n64	WT
GH-12	7d6i	A	B,C	R	X	3.41	356	404	760	(4,5,6)	(4,5,6,7,8)	7d6i	WT
Goike-N3-1	7six	A	H,L	R	E	3.16	705	147	852	(4,5,6,7,8,9)	(7,8,22)	7six	WT
GW01	7epx	A	H,L	S	E	3	610	212	822	(4,5,7,21,22)	(4,5,6)	7epx	WT
H014	7cai	A	D,E	S	E	3.49	314	706	1020	(4,5,10,22)	(4,5,6,7,8,9,22)	7cai;7cak;7cwn;7cac;7e5r;7e5s	WT
H4	7l58	B	H,L	S	E	5	239	25	264	(11,17,18,19,20)	(-1)	7l58	WT
Hauser-Ab17	7te1	D	H,L	R	X	3.5	649	514	1163	(5,6,7,8,9,22)	(4,5,6,22)	7te1	WT
HB27	7cyp	A	D,E	S	E	3.5	223	468	691	(11,21)	(10,11,21,22)	7cyp;7cyh;7cwt	WT
HbnC3-C6	7b0b	F	H,L	R	X	2.98	451	177	628	(13,16,18,19,20)	(16,18,19)	7b0b	WT
HSW-1	7uza	A	H,L	S	E	3.1	559	453	1012	(3,9,13,14,23)	(9,13,14,23)	7uza	WT
HSW-2	7uzd	A	H,L	R	X	3	426	556	982	(23,)	(6,23)	7uzb;7uzd	WT
Hu-Clone2	7mw5	A	D,E	S	E	3.42	288	509	797	(15,17,18)	(11,13,16,18,19,20,21)	7mw5;7mw6	WT
Hu-Clone6	7mw2	A	D,E	S	E	2.97	402	475	877	(13,17,18,19,20)	(8,11,13,16,18,19,20,21)	7mw2;7mw3;7mw4	WT
hu33	7wb5	R	H,L	R	E	3.7	598	337	935	(2,10,11,12,21)	(1,2,10,22)	7wb5;7wbh	WT
ION-300	7bnv	A	H,L	R	X	2.35	653	23	676	(3,9,13,14,15,23)	(13,14)	7bnv	WT
ION-360	7np1	A	H,L	R	X	2.8	727	154	881	(8,9,12,13,16,18,19,20)	(7,8,21,22)	7np1	WT
J08	7s6j	A	H,L	S	E	3.4	557	189	746	(8,11,13,16,17,18,19,20)	(16,18)	7s6j;7s6k;7s6l;7sbu	WT
JMB2002	7wrv	C	U,V	S	E	2.47	660	396	1056	(2,3,11,12,15,19,20)	(2,10,11,22)	7wpd;7wpe;7wpf;7wrv	Omicron	G446S;Q493R
JS026	7f7e	E	C,L	R	X	2.49	447	306	753	(2,10,11,12,22)	(10,11,21)	7f7e	WT
K288-2	7tp3	Z	H,L	R	X	2.33	567	265	832	(4,5,7,10,21,22)	(10,11,21,22)	7tp3	WT
K398-22	7tp4	Z	H,L	R	X	1.95	629	204	833	(4,5,7,10,21,22)	(10,11,21,22)	7tp4	WT
Li-D2	7xmz	A	D,E	S	E	3.25	851	37	888	(1,2,3,11,12,14,15,17,19,20)	(2,11)	7xmz;7xst	WT
Liu-10-28	7si2	A	H,L	R	X	3.2	533	460	993	(4,5,6,23)	(5,6,8,9)	7si2	WT
Liu-10-40	7sd5	A	H,L	R	X	1.52	658	480	1138	(4,5,6,8,9,13)	(5,7,8,22)	7sd5;7ttm;7ttx;7tty	WT
LY-CoV1404	7mmo	C	A,B	R	X	2.43	507	365	872	(2,10,11,12,21,22)	(10,11,21,22)	7mmo	WT
LY-CoV481	7kmi	C	A,B	R	X	1.73	665	461	1126	(8,9,13,16,18,19,20)	(7,8,12,20,21,22)	7kmi	WT
LY-CoV488	7kmh	C	A,B	R	X	1.72	658	245	903	(8,9,13,16,18,19)	(7,8,12,20,21,22)	7kmh	WT
M31A7	7wue	A	C,D	R	X	3.2	634	330	964	(13,16,18,19)	(16,17,18)	7wue;7wuh	WT
M8a-28	7uz6	A	H,L	S	E	2.8	593	347	940	(2,10,11,12,21,22)	(1,2,3,10,22)	7uz6	WT
M8a-3	7uz4	A	H,L	S	E	3.1	525	329	854	(4,5,6)	(5,7,8,22)	7uz4	WT
M8a-31	7uz7	A	H,L	S	E	2.9	598	452	1050	(5,6,8,9,23)	(4,5,7,8)	7uz7;7uz8	WT
M8a-34	7uzc	A	H,L	R	X	2.2	615	558	1173	(4,5,6,7,8,9)	(4,6)	7uz9;7uzc	WT
M8a-6	7uz5	A	H,L	S	E	3.2	601	338	939	(4,5,6)	(5,7,8,21,22)	7uz5	WT
Mb-02	8dzh	A	E,D	S	E	3.2	364	46	410	(2,10,11,20,21)	(-1)	8dzh;8dzi	Omicron(B.1.1.529)	N343R;W436N;N437K;S438L;N439D;N440S;L441K;V445N;Y495R;G496P;F497T
Minenkova-76	7zcf	C	H,L	R	E	4	760	326	1086	(8,9,12,13,16,18,19,20)	(7,8,20,21,22)	7zce;7zcf	WT
MW01	7djz	C	A,B	R	X	2.4	781	247	1028	(3,7,8,11,12,13,15,17,19,20)	(17,18,19)	7djz	WT
MW05	7dk0	C	A,B	R	X	3.2	787	218	1005	(3,11,12,13,15,17,18,19,20)	(11,17,18,21)	7dk0	WT
MW06	7dpm	C	A,B	R	X	3.3	580	264	844	(4,5,6,7,10,22)	(4,5,10,21,22)	7dpm	WT
MW07	7dk2	C	A,B	R	X	3	652	702	1354	(11,12,13,17,18,19,20,21,22)	(7,8,9,12,13,16,18,19)	7dk2	WT
N-612-017	7s0c	A	H,L	S	E	3.25	713	283	996	(2,3,11,12,15,17,19,20)	(2,10,11,12)	7s0c	WT
N-612-056	7s0b	F	A,B	R	X	2.9	579	423	1002	(3,13,14,15)	(2,3,14,15)	7s0b	WT
NA8	7u9p	A	H,L	R	E	3.5	652	362	1014	(2,3,11,12,15,17,19,20)	(2,10,11)	7u9p	WT
nCoV-61	7xmx	A	H,I	S	E	3.62	856	236	1092	(8,9,13,15,16,18,19,20)	(7,21,22)	7xmx;7xst	WT
nCov-617	7e3o	R	H,L	R	X	2.51	662	493	1155	(11,12,13,15,17,18,19,20)	(2,3,11,12,15,19,20)	7e3o	WT
NE12	7u9o	A	H,L	R	E	3.4	477	409	886	(11,12,15,17,19,20)	(11,17,18,19,20,21)	7u9o	WT
NT-193	7e5o	A	H,L	R	X	2.8	523	617	1140	(7,8,9,13,21,22)	(8,11,12,13,17,18,19,20,21,22)	7e5o	WT
Omi-12	7zf5	A	G,I	R	X	5.3	611	293	904	(9,13,16,18,19,20)	(16,17,18,19)	7zf5	Omicron	S477N;T478K;Q493R
Omi-18	7zfb	E	H,L	R	X	3.08	702	426	1128	(8,9,12,13,16,18,19,20)	(7,8,12,13,20,21,22)	7zfb	Omicron	K417N;S477N;Q493R
Omi-2	7zr9	A	H,L	S	E	4	752	81	833	(12,13,15,16,17,18,19)	(-1)	7zr9	Omicron	F400R;N450Y;Y453F;L455K;T470Y;I472A;Y473G;Q474S;V483F;E484N;F486Y;N487F;F490Q
Omi-25	7zfd	E	H,L	R	X	3.39	420	653	1073	(12,13,17,18,19,20)	(7,8,9,13,16,18,19,22)	7zfd	Omicron	E484A;Q493R
Omi-3	7zf3	E	A,B	R	X	3.15	861	601	1462	(8,9,12,13,16,18,19,20)	(7,8,12,20,21,22)	7zf3	Omicron	K417N;S477N;T478K;Q493R
Omi-31	7zfb	E	A,B	R	X	3.08	837	217	1054	(2,3,11,12,15,17,19,20)	(2,11,12)	7zfb	Omicron	G446S;E484A;Q493R
Omi-32	7zfe	A	J,K	R	X	3.25	530	538	1068	(2,3,11,12,15,19,20)	(11,17,18,19,20,21)	7zfe	Omicron	G446S
Omi-38	7zr8	A	H,L	S	E	3.7	577	403	980	(2,10,11,14,15,17,18,19)	(2,10,11,22)	7zr8;7zrc	Omicron	N343R;A348Y;L441K;S443G;K444G;V445N;G446Y;G447N;Y449L;D467T;S469I;N481K;N487F;Y489L;F490Q;P491S
Omi-42	7zr7	A	D,E	S	E	3.7	411	263	674	(8,12,13,15,16,18)	(7,8,12,21)	7zr7	Omicron	P412T;Q414N;K417D;I418Y;Y453F;L455K;T470Y;I472A;Y473G;Q474S;F486Y
Omi-6	7zfa	A	H,L	R	X	4.2	692	205	897	(2,3,11,12,15,17,19,20,21)	(2,11)	7zfa	Omicron	G446S;E484A;Q493R;Q498R
Omi-9	7zf4	E	H,L	R	X	4.18	514	449	963	(13,15,17,18,19,20)	(16,18)	7zf4	Omicron	E484A;Q493R
P17	7cwm	A	H,L	S	E	3.6	663	243	906	(3,12,13,15,17,18,19,20)	(11,17,18,19)	7cwm;7cwn;7cwo;7cwl	WT
P1D9	8dwa	A	H,L	R	X	3.2	596	545	1141	(2,3,11,12,15,17,19,20)	(1,2,10,11,12,22)	8dwa	WT
P22A-1D1	7chs	E	H,L	R	X	2.4	749	400	1149	(8,9,12,13,16,18,19,20)	(7,8,12,20,21,22)	7chs	WT
P2B-1A1	7czp	A	H,L	S	E	3	325	800	1125	(7,8,9,22)	(7,8,9,11,12,13,16,18,19,20,21,22)	7czp	WT
P2B-1A10	7czq	A	H,K	S	E	2.8	827	526	1353	(8,9,11,13,16,18,19,20)	(7,8,20,21,22)	7czq	WT
P2B-1G5	8gx9	A	P,M	R	X	4.01	377	565	942	(2,3,11,12)	(1,2,3,14,15)	8gx9	WT
P2B-2F6	7bwj	E	H,L	R	X	2.85	509	144	653	(2,3,11,12,15,17,19,20)	(17,18)	7bwj	WT
P2B4	8dxs	A	H,L	S	E	3.76	383	305	688	(11,12,17,18,19,20)	(8,13,16,18,19,22)	8dxs	WT
P2C-1A3	7cdj	E	H,L	R	X	3.4	627	315	942	(11,12,13,17,18,19,20,21)	(16,17,18)	7cdj	WT
P2C-1F11	7e8m	E	H,L	R	X	2.09	708	304	1012	(8,9,12,13,16,18,19,20)	(7,12,20,21,22)	7cdi;7e8m	Beta	K417N
P2G3	7qti	A	F,E	S	E	3.04	384	198	582	(12,15,16,17,18,19)	(16,17,18)	7qti;7qtj;7qtk	Omicron(B.1.1.529)	I472A;Y473G;Q474N;A475K;V483F;E484N;F486Y;F490R
P4A1	7cjf	C	A,B	R	X	2.11	795	398	1193	(8,9,12,13,16,18,19,20)	(7,8,11,12,20,21,22)	7cjf	WT
P4A2	7wvl	F	H,L	R	X	3	723	506	1229	(17,18)	(13,16,18,19,20,22)	7wvl	WT
P5A-1B6	7czu	A	H,K	S	E	3.4	540	420	960	(7,11,12,13,18,19,20,21,22)	(7,8,9,13,16,18,19,22)	7czu;7czv	WT
P5A-1B8	7czr	A	H,K	S	E	3.5	651	354	1005	(8,9,13,16,18,19,20)	(7,8,11,12,20,21,22)	7czr;7czs;7d00	WT
P5A-1B9	7czx	A	H,K	S	E	2.8	733	166	899	(11,12,13,17,18,19,20,21)	(17,18)	7czx	WT
P5A-1D2	7cho	A	B,C	R	X	2.56	840	175	1015	(7,8,9,12,13,16,18,19,20,22)	(7,21,22)	7cho	WT
P5A-2F11	7czy	A	H,K	S	E	3.3	553	170	723	(9,12,13,16,17,18,19,20)	(16,18)	7czy;7czz	WT
P5A-2G7	7czw	A	H,L	S	E	2.8	695	75	770	(7,8,11,12,13,17,18,19,20,22)	(-1)	7czw;7d03	WT
P5A-2G9	7czt	A	H,L	S	E	2.7	456	778	1234	(7,11,18,20,21,22)	(7,8,9,13,16,18,19,20,22)	7czt	WT
P5A-3A1	7d0c	A	H,L	S	E	3.4	684	179	863	(8,9,13,16,18,19)	(18,20,21,22)	7d0c	WT
P5A-3C12	7d0b	A	H,L	S	E	3.9	384	118	502	(13,17,18,19,20)	(8,13,16,18)	7d0b;7d0d	WT
P5A-3C8	7chp	E	H,L	R	X	2.36	729	548	1277	(7,8,9,12,13,16,18,19,20)	(7,8,11,20,21,22)	7chp	WT
P5C3	7p40	A	F,B	S	E	3.5	375	142	517	(13,16,17,18,19,20)	(16,17,18)	7p40	WT
PD36-5D2	7fae	A	H,L	S	E	3.65	410	388	798	(2,3,11,12,17,19,20)	(2,10,11)	7fae;7faf	WT
PDI-210	7mzl	A	H,L	R	X	3.7	894	257	1151	(7,9,11,12,13,16,17,18,19,20,21,22)	(16,18,19)	7mzl	WT
PDI-215	7mzm	A	H,L	R	X	2.3	1046	0	1046	(1,2,3,11,12,14,15,17,19,20)	(-1)	7mzm	WT
PDI-222	7rr0	A	B,C	R	E	3.12	631	241	872	(8,9,12,13,16,18,19,20)	(16,17,18,19)	7rr0	WT
PDI-231	7mzn	A	H,L	R	X	3.1	845	333	1178	(8,9,12,13,16,17,18,19,20)	(7,8,12,20,21,22)	7mzn	WT
PDI-37	7mzf	A	H,L	R	X	2.49	779	397	1176	(8,9,12,13,16,18,19,20)	(7,8,12,20,21,22)	7mzf	WT
PDI-42	7mzg	A	H,L	R	X	2	751	389	1140	(8,9,13,16,17,18,19,20)	(7,8,20,21,22)	7mzg	WT
PDI-93	7mzj	A	H,L	R	X	2.4	597	461	1058	(2,3,11,12,15,17,19,20)	(2,10,11,12,21)	7mzj	WT
PDI-96	7mzk	A	E,F	R	X	2.25	648	339	987	(7,8,9,12,13,16,18,19,22)	(12,13,16,18,19,20)	7mzk	WT
PR1077	7deo	B	H,L	R	X	2.5	885	196	1081	(7,8,11,12,13,17,18,19,20,21,22)	(11,12,17,18,19)	7deo	WT
PR953	7deu	A	H,L	R	X	2.1	359	210	569	(13,16,18,19)	(16,17,18)	7deu	WT
PR961	7det	A	H,L	R	X	2.2	546	276	822	(2,10,11,12,21)	(2,3,11,12)	7det	WT
R1-32	7ydi	E	H,L	R	E	3.98	869	389	1258	(2,3,11,12,13,14,15,17,19,20)	(2,3,14)	7ydi;7ydy;7ye5;7ye9;7yeg	WT
R40-1G8	7sc1	A	H,L	S	E	3.2	766	365	1131	(8,9,12,13,16,18,19,20)	(7,8,12,20,21,22)	7sc1	WT
RBD-chAb-15	7eh5	A	D,O	S	E	4	486	130	616	(4,5,6,7,22)	(21,22)	7eh5	WT
RBD-chAb-25	7ej4	A	H,L	S	E	3.6	342	508	850	(7,21,22)	(7,11,12,13,19,20,21,22)	7ej4;7f62	WT
RBD-chAb-45	7ej5	A	H,L	S	E	3.5	394	216	610	(13,16,18,19)	(16,18,19)	7ej5;7f63	WT
Regdanvimab	7cm4	A	H,L	R	X	2.71	855	115	970	(2,7,8,11,12,13,17,18,19,20,22)	(17,18)	7cm4	WT
REGN10933	6xdg	E	B,D	R	E	3.9	754	173	927	(7,8,9,12,13,16,17,18,19,20,21)	(16,18)	6xdg	WT
REGN10985	7m42	E	C,D	R	E	3.3	219	650	869	(7,21,22)	(4,5,6,7,8,22)	7m42	WT
REGN10987	6xdg	E	A,C	R	E	3.9	106	482	588	(11,21)	(2,10,11,12,21)	6xdg	WT
REGN10989	7m42	E	A,B	R	E	3.3	132	645	777	(17,18)	(11,12,13,17,18,19,20)	7m42	WT
S-B8	7kn3	A	H,L	R	X	2.25	738	533	1271	(7,11,12,13,16,17,18,19,20,21,22)	(16,18)	7kn3	WT
S-E6	7kn4	A	H,L	R	X	2.7	399	530	929	(13,16,18,19)	(7,11,12,13,17,18,19,20,21,22)	7kn4	WT
S2-E12	7k4n	A	H,L	S	E	3.3	185	106	291	(13,16,18,20)	(16,17,18)	7k4n;7k45;7k3q;7r6x	WT
S2-M11	7k43	A	H,L	S	E	2.6	603	58	661	(11,12,13,17,18,19,20,21)	(-1)	7k43;7ly2;7n8h;7n8i	WT
S2A4	7jva	A	H,L	S	E	3.6	422	483	905	(4,5,6)	(4,5,6,7,8)	7jva;7jvc;7jxd	WT
S2D106	7r7n	E	H,L	S	E	3.95	603	219	822	(3,11,12,13,15,17,18,19,20)	(17,18,19)	7r7n	WT
S2H13	7jv2	A	H,L	S	E	3.5	303	401	704	(16,17,18)	(11,17,18,19,20,21)	7jv2;7jv4;7jv6	WT
S2H14	7jx3	R	C,D	R	X	2.65	529	404	933	(7,11,12,20,21,22)	(7,11,12,13,16,18,19,20,22)	7jx3	WT
S2H97	7m7w	R	E,F	R	X	2.65	579	311	890	(3,9,13,14,23)	(3,14,23)	7m7w	WT
S2K146	7tas	E	H,L	R	E	3.2	739	253	992	(11,12,13,17,18,19,20,21,22)	(8,9,13,16,18)	7tas;7tat	WT
S2X259	7m7w	R	H,L	R	X	2.65	701	303	1004	(4,5,6,7)	(7,21,22)	7m7w;7ra8;7ral	WT
S2X324	8erq	A	H,L	R	E	3.3	447	394	841	(2,10,11,12,21,22)	(10,11,21,22)	8erq;8err	Omicron(BA.1)	N440K;G446S
S2X35	7r6w	R	H,L	R	X	1.81	752	291	1043	(4,5,6,7,22)	(7,21,22)	7jxe;7r6w	WT
S304	7jx3	R	H,L	R	X	2.65	514	451	965	(4,5,6,23)	(5,6,8,9)	7jx3	WT
S304-O1	7tn0	I	H,G	R	X	2.85	522	440	962	(4,5,6,23)	(5,6,8,9)	7tn0	Omicron(B.1.1.529)	S373P;S375F
S309	7jx3	R	A,B	R	X	2.65	668	166	834	(1,2,3,10,22)	(2,10,22)	6wps;6wpt;6ws6;7jx3;7l0n;7bep;7r6w;7r6x;7sob;7tly;7tlz;7tm0;7tn0;7x1m;8dt3;7xck;7yad;7xco;7yqx;7yqy;7yqz;7yr0;8dw2;8dw3	WT
S309-D1	7sob	A	I,G	S	E	2.4	64	229	293	(2,)	(1,2)	7sob	Delta&Kappa(B.1.617)
S309-O1	7tly	I	A,B	R	E	3	596	174	770	(1,2,3,10,22)	(2,10)	7tly;7tlz;7tm0;7tn0;7xck;7yad;	Omicron(B.1.529)	G339D
S309-O2	7x1m	M	A,B	S	E	2.74	621	154	775	(1,2,3,10,22)	(2,10)	7x1m	Omicron(BA.1)	G339D
S309-O3	7yqx	A	I,G	S	E	3.72	642	153	795	(1,2,3)	(2,10)	7yqx;7yqy;7yqz;7yr0	Omicron(BA.2.75)	G339H
S5D2	7wcr	A	H,L	R	E	3.5	299	311	610	(13,16,18,19)	(16,17,18)	7wcr;7wcz;7wd0;7wd7	WT
SARS2-38	7mkl	A	H,L	S	E	3.2	143	313	456	(11,21)	(2,10,11,21)	7mkl;7mkm	WT
scFv-E4	7vmu	B	H,L	R	X	2.89	866	397	1263	(8,9,12,13,16,18,19,20)	(7,8,20,21,22)	7vmu	WT
SP1-77	7upw	A	D,E	S	E	2.7	548	132	680	(1,2,10,11,12,22)	(10,11)	7upw;7upx;7upy	WT
STE90-C11	7b3o	E	H,L	R	X	2	699	449	1148	(8,9,13,16,18,19,20)	(7,8,12,20,21,22)	7b3o	WT
STS165	7xic	A	H,I	S	E	3.3	852	246	1098	(4,5,6,7,8,22)	(7,21,22)	7xic	Omicron	S373P;S375F
SW186	8dt3	C	H,L	S	E	3.3	546	247	793	(2,4,10,11,12,22)	(4,10,11)	8dt3	WT
T6	7fjs	E	H,L	R	X	2.9	413	292	705	(13,16,18,19)	(16,17,18)	7fjo;7fjo;7fjs	WT
TAU-2212	7wcd	C	A,B	S	E	3.3	645	146	791	(11,12,13,16,17,18,19,20)	(16,17,18)	7wc0;7wcd	WT
TAU-2303	7wbz	A	H,L	R	X	2.42	736	585	1321	(8,9,12,13,16,18,19,20)	(7,8,12,13,20,21,22)	7wbz	WT
THSC20-HVTR04	7z0y	R	H,L	R	X	2.95	912	912	1824	(10,11,12,21)	(10,11,21,22)	7z0y	WT
THSC20-HVTR26	7z0x	R	H,L	R	X	1.8	471	502	973	(13,16,17,18,19)	(16,17,18)	7z0x	WT
UT28K	7x7o	A	G,I	R	X	3.75	547	171	718	(8,13,16,17,18,19,20)	(16,18,19)	7x7o	WT
VacW-209	7wp2	F	H,L	R	E	3.52	602	339	941	(4,5,6,7,8,9)	(7,8,9,22)	7won;7wp0;7wp1;7wp2;7wp5	WT
WCSL-119	7mzh	A	B,C	R	X	2.1	307	459	766	(17,18,19)	(11,13,16,18,19,20,21)	7mzh	WT
WCSL-129	7mzi	A	H,L	R	X	1.85	326	673	999	(13,16,18,19,20)	(7,8,9,12,13,16,18,19,20,22)	7mzi;7mzj;7mzk	WT
Windsor-C98C7	7swo	A	H,L	R	E	4.1	797	505	1302	(7,8,9,12,13,16,18,19,20)	(7,8,11,12,20,21,22)	7swo	WT
Windsor-G32A4	7swn	A	H,L	R	E	4.3	459	196	655	(8,12,13,16,18,19,20)	(16,18,19)	7swn	WT
Windsor-G32Q4	7swp	A	H,L	R	E	3.8	689	373	1062	(4,5,6,7,8,9)	(7,8,9,22)	7swp	WT
WRAIR-2057	7n4i	C	H,L	R	X	2.28	612	237	849	(3,13,14,15,23)	(15,16,17)	7n4i	WT
WRAIR-2125	7n4l	A	H,L	R	X	3.6	344	593	937	(12,13,16,17,18,19,20)	(8,13,16,18,19)	7n4l	WT
WRAIR-2173	7n4j	A	H,L	R	X	2.21	637	310	947	(11,12,17,18,19,20)	(11,12,18,19,20,21,22)	7n4j	WT
X01	7x7t	G	C,D	R	E	3.48	585	326	911	(4,5,7,8,9,22)	(4,5,6)	7x7t;7x7u;7x7v	WT
X10	7x7t	G	H,L	R	E	3.48	535	610	1145	(2,10,11,12,22)	(2,3,11,12,15,17,19,20)	7x7t;7x7u;7x7v	WT
X17	7x7t	G	A,B	R	E	3.48	747	222	969	(3,9,14,23)	(9,14,23)	7x7t;7x7u;7x7v	WT
XG005	7v26	A	H,L	S	E	3.85	499	327	826	(2,10,11,12,22)	(10,11,21,22)	7v26	WT
XG014	7v2a	A	E,D	S	E	3.4	682	178	860	(1,2,4,10,11,12)	(10,11,21)	7v2a	WT
XGv051	7wtf	B	H,L	S	E	3	678	221	899	(7,12,13,16,18,19,20,21,22)	(13,16,19)	7wtf;7wtg	Omicron(BA.3)	D405R;L455Y;Q474I;F486A;N487G;C488F;F490C;P491Y;L492F;Q493P;S494L;Y495R;G496S;F497Y;Q498S;T500R;V503Y
XGv264	7wth	E	H,L	R	E	4.3	524	309	833	(2,10,11,12)	(10,11,21,22)	7wth;7wti	Omicron(BA.3)	N440K;G446S
XGv265	7wed	E	H,L	R	E	3.5	550	208	758	(9,13,16,18,19,20)	(16,17,18,19)	7wed;7we8;7wee	Omicron	S477N;T478K;Q493R
XGv282	7we7	E	J,M	R	E	3.8	522	199	721	(2,10,11,12,14,18,19)	(10,20,21)	7we7	Omicron	N343R;L441K;K444G;V445N;G446Y;G447N;Y449L;N450Y;D467T;N487F;Y489L;F490R;P491S
XGv286	7wtj	E	H,L	R	E	4.2	394	218	612	(10,11,21)	(21,22)	7wtj;7wtk	Omicron	N440K;G446S;Q498R
XGv289	7we9	A	H,J	S	E	3.6	363	219	582	(10,20,21)	(10,20,21,22)	7we9;7wef	Omicron	W436N;N437K;D442V;G496P;F497T
XGv347	7wea	A	H,L	S	E	3.3	539	218	757	(12,15,16,17,18,19)	(16,17,18)	7wea;7web;7wec;7wed	Omicron	Y453F;T470Y;I472A;Y473G;Q474N;A475K;V483F;E484N;F486Y;N487F;F490R
ZCB11	7xh8	A	B,C	R	E	2.99	656	157	813	(9,13,16,18,19,20)	(16,18,19)	7xh8	Omicron	S477N;T478K;Q493R
Zhou-47D1	7mf1	A	H,L	R	X	2.09	675	33	708	(2,3,11,12,15,17,19,20)	(-1)	7mf1	WT
ZWC6	7wwm	A	H,L	S	E	2.8	502	256	758	(2,4,10,11,21)	(10,21,22)	7wwm	WT
ZWD12	7wwl	C	H,L	S	E	3	283	419	702	(2,4,10,11)	(10,11,21,22)	7wwl	WT
