# Supplementary material for: SARS-CoV-2 antibodies recognize 23 distinct epitopic sites on the receptor binding domain
Source: Commun Biol. 2023 Sep 19;6:953. doi: 10.1038/s42003-023-05332-w (PMC10509263; doi:10.1038/s42003-023-05332-w)
Supplement: Supplementary file 5 — Supplementary Data 2 [file 42003_2023_5332_MOESM5_ESM.csv]

Nanobody	PDB	Epitope Chain	Paratope Chain	R/S	X/E	Resol	BSA(�2)	ES	Related Structures	Variants	Mutations (RBD)	Remarks
aRBD-2	7fh0	A	B	R	X	3.20	664	(8,9,13,16,18,19)	7FH0_B	WT
aRBD-5	7voa	B	A	R	X	1.80	698	(11,12,13,15,17,18,19,20)	7VOA	WT
aRBD-7	7fh0	A	F	R	X	3.20	677	(11,12,13,15,17,18,19,20)	7FH0_F	WT
B01	7jwb	A	D	S	E	3.20	949	(7,8,9,11,12,13,16,17,18,19,20,21,22)	7JWB	WT
Bn03-n3113v	7whi	A	F	S	E	2.93	1021	(1,2,3,10,11,12,14,15,17,19,20,21)	7whi;7whj;7whk	Omicron	G446S;Q498R
Bn03-n3130v	7whi	A	G	S	E	2.93	935	(3,14,23)	7whi;7whj;7whk	WT
Casasnovas-1-10	7r4r	C	D	S	E	3.90	832	(3,11,12,15,17,19,20,21,22)	7r4r	WT
Casasnovas-1-29	7r4q	A	D	S	E	3.60	437	(4,5,7,10,22)	7r4q	WT
Casasnovas-2-15	7r4i	A	D	S	E	3.20	802	(11,12,13,16,17,18,19,20,21,22)	7r4i	WT
DL28	7f5h	A	C	R	X	3.00	1053	(2,3,11,12,14,15,17,19,20)	7F5H	WT
DL4	7f5g	A	B	R	X	1.75	999	(3,8,9,11,12,13,15,17,18,19,20,21,22)	7F5G	WT
F6	8di5	C	H	R	E	3.04	937	(3,11,12,13,15,17,18,19,20)	8DI5	Beta(B1.351)	E484K
Fu2	7nll	B	A	R	E	2.89	508	(8,11,12,13,18,19,20,21,22)	7NLL;7NS6	WT
H11	7z1a	A	F	R	X	2.59	543	(11,12,13,17,19,20)	7z1a	WT
H11-A10	7z1b	A	F	R	X	2.30	620	(11,12,13,15,17,19,20)	7z1b	WT
H11-B5	7z1c	A	F	R	X	1.90	593	(11,12,13,15,17,19,20)	7z1c	WT
H11-D4	6yz5	E	F	R	X	1.80	648	(2,11,12,13,15,17,19,20)	6YZ5;6YZ7;6Z2M;6Z43	WT
H11-H4	6zbp	E	F	R	X	1.85	664	(2,11,12,13,15,17,19,20)	6ZBP;6ZHD;6ZH9	WT
H11-H4m	7z1e	E	F	R	X	1.59	665	(2,11,12,13,15,17,19,20)	7z1e	WT
H11-H6	7z1d	E	F	R	X	1.55	594	(11,12,13,15,17,19,20)	7z1d	WT
Hong-7A3	7tpr	C	G	S	E	2.39	903	(4,5,6,7,10,22)	7tpr	WT
Hong-8A2	7tpr	C	E	S	E	2.39	1269	(2,3,7,8,11,12,13,14,15,17,18,19,20,22)	7tpr	WT
Huo-C1	7oap	E	A	R	X	1.90	777	(4,5,6,7,22)	7OAP	WT
Huo-C5	7oao	E	F	R	X	1.50	718	(7,11,12,13,17,18,19,20,21,22)	7OAO;7OAN;7OAU	WT
Huo-F2	7oay	A	B	R	X	2.34	695	(4,5,6)	7OAY	WT
Huo-H3	7oaq	E	F	R	X	1.55	698	(11,12,13,15,17,18,19,20)	7OAQ	WT
K-874A	7fg3	A	D	S	E	3.90	700	(2,3,11,14,15,18,19,20)	7FG3	WT
Maeda-P86	7vq0	A	D	S	E	3.03	994	(2,3,11,12,14,15,17,18,19,20)	7VPY;7VQ0	WT
MR17	7c8w	B	A	R	X	2.77	884	(7,8,11,12,13,17,18,19,20,21,22)	7C8W	WT
N3113	7vnb	B	A	R	X	2.27	920	(1,2,3,11,12,15,17,19,20)	7VNB;7VNC;7VND	WT
N3113-1	7vne	A	U	S	E	3.50	619	(2,3,11,12,15,19,20)	7VNE	WT
Nb-007	7w1s	A	B	R	X	2.00	616	(3,11,12,15,17,19,20,21)	7W1S	WT
Nb-1-23	8cy9	A	D	S	E	2.90	873	(3,5,6,14,23)	8CY9	WT
Nb-1-25	8cyj	R	B	R	E	3.60	740	(4,5,6,7)	8CYJ_B	WT
Nb-1-8	8cyb	A	D	S	E	2.70	822	(4,5,6,7,8)	8CYB	WT
Nb-2-10	8cyj	R	C	R	E	3.60	653	(2,3,14,15)	8CYJ_C	WT
Nb-2-34	8cyc	A	D	S	E	2.90	789	(5,6,7,8)	8CYC	WT
Nb-2-38	8cy7	A	D	S	E	2.90	594	(4,5,6,7)	8CY7	WT
Nb-2-45	8cyd	A	F	S	E	2.60	800	(5,6,14,23)	8CYD	WT
Nb-2-62	8cyj	R	D	R	E	3.60	702	(6,23)	8CYJ_D	WT
Nb-2-65	8cy6	A	D	S	E	3.20	720	(6,14,23)	8CY6	WT
Nb-2-67	8cya	A	E	S	E	2.70	590	(13,16,17,18,19,20)	8CYA;8CYJ_A	WT
Nb105	7mdw	R	B	R	E	3.58	709	(4,5,6,7,22)	7MDW;7ME7	WT
Nb17	7me7	R	A	R	E	3.73	916	(2,3,11,12,14,15,17,19,20)	7ME7;7N9T	WT
NB1A7	7fat	A	B	R	X	1.99	728	(4,5,6,7,22)	7fat	WT
NB1B11	7fau	A	B	R	X	2.08	730	(3,11,12,13,15,17,18,19,20)	7fau	WT
Nb20	7jvb	A	C	R	X	3.29	734	(3,8,11,12,13,17,18,19,20)	7JVB	WT
Nb21	7n9a	E	A	R	E	3.50	808	(11,12,13,17,18,19,20)	7N9A;7N9B	WT
Nb34	7n9e	A	D	S	E	3.55	580	(4,5,6,7,10,22)	7N9E	WT
Nb36	7mej	R	B	R	E	3.55	539	(2,3,14,15)	7MEJ	WT
Nb6	7kkl	A	B	S	E	2.85	900	(7,8,11,12,13,17,18,19,20,21,22)	7KKK;7KKL;7KKJ	WT
Nb95	7n9c	A	E	S	E	3.71	840	(4,5,6,7,21,22)	7N9C	WT
NIH-CoVnb-112	7rby	A	B	R	X	2.82	1094	(3,7,8,11,12,13,15,17,18,19,20,21,22)	7rby	WT
NM1226	7nkt	A	B	R	X	2.30	718	(4,5,6,7,22)	7NKT	WT
NM1230	7b27	A	C	R	X	2.90	862	(3,8,11,12,13,14,15,17,18,19,20)	7B27	WT
Re5D06	7olz	A	C	R	X	1.75	945	(3,7,8,11,12,13,15,17,18,19,20,21,22)	7OLZ;7ON5	WT
Re9D06	7olz	A	B	R	X	1.75	664	(4,5,6,7,22)	7OLZ	WT
Sb14	7mfu	A	B	R	X	1.70	1013	(7,8,9,11,12,13,17,18,19,20,21,22)	7MFU	WT
Sb15	7p77	B	A	S	E	2.98	898	(7,8,9,11,12,13,20,21,22)	7P77;7P78;7P79	WT
Sb16	7kgk	A	B	R	X	2.60	986	(7,8,11,12,13,17,18,19,20,21,22)	7KGK;7MFV	WT
Sb23	7a29	A	D	S	E	2.94	570	(3,11,12,15,19,20)	7A25;7A29	WT
Sb45	7kgj	A	B	R	X	2.30	967	(3,7,11,12,13,15,17,18,19,20,21,22)	7KGJ;7N0G;7N0H	WT
Sb68	7klw	A	C	R	X	2.60	645	(4,5,6,7)	7KLW	WT
Sota-1C	7km5	A	D	R	X	3.19	846	(2,3,11,12,13,15,17,18,19,20)	7KM5	WT
SR31	7d2z	B	A	R	X	1.97	1412	(4,5,6)	7D2Z	WT
SR4	7c8v	B	A	R	X	2.15	754	(11,12,13,17,19,20,21,22)	7C8V	WT
Ty1	6zxn	A	D	S	E	2.93	814	(2,3,11,12,15,17,18,19,20)	6ZXN	WT
VH-ab6	8dlx	C	H	S	E	2.45	984	(11,12,13,15,17,18,19,20,21)	8DLX;8DLY;8DLZ;8DM0	Epsilon(B.1.429)	L452R
VHH-72	6waq	B	A	R	X	2.20	825	(4,5,6,7,21,22)	6WAQ	Omicron	A372T;S373F;P384A;G502I;V503G;P507Y
VHH-E	7kn5	A	E	R	X	1.87	645	(4,5,6,7,22)	7KN5;7KSG;7B14;7B18;7B17	WT
VHH-U	7kn5	A	C	R	X	1.87	791	(3,11,12,13,15,17,18,19,20,21)	7KN5	WT
VHH-V	7kn6	A	C	R	X	2.55	985	(4,5,6,7,10,22)	7KN6	WT
VHH-W	7kn7	A	B	R	X	2.73	653	(4,5,6,7,22)	7KN7	WT
WNb-10	7lx5	B	A	R	E	3.44	809	(4,5,6,7,10,22)	7LX5	WT
WNb-2	7ldj	A	F	R	X	2.36	1081	(3,7,8,11,12,13,15,17,18,19,20,21,22)	7LDJ;7LX5	WT
Wu-Nb22	7x7e	D	A	R	X	2.67	801	(11,12,13,17,18,19,20)	7x7d;7x7e	WT
Xu-Nb12	7my3	A	E	S	E	2.90	916	(4,5,6,7,10,21,22)	7MY3	WT
Xu-Nb30	7my2	B	A	S	E	2.65	741	(4,5,6,7,22)	7MY2	WT
VHH-F04	7q3r	A	F	R	X	1.92	692	(4,5,6,7,8,9,22)	7Q3R;7Q3Q	WT
VHH-G09	7q3r	A	G	R	X	1.92	998	(2,3,11,12,14,15,17,19,20)	7Q3R;7Q3Q	WT
VHH-12	7q3q	A	B	R	X	2.30	717	(11,12,13,15,17,18,19,20,21)	7Q3R;7Q3Q	WT
1-2C7	7x2m	E	B	R	X	1.80	651	(4,5,6,7,10,22)	7X2M;7X2L	WT
3-2A2-4	7x2l	E	B	R	X	2.40	669	(1,2,4)	7X2M;7X2L	WT
